# Supplementary material for: Reproducibility of the German and Slovakian Versions of the Dietary Habits and Nutrition Beliefs Questionnaire (KomPAN)
Source: Nutrients. 2022 Nov 19;14(22):4893. doi: 10.3390/nu14224893 (PMC9696161; doi:10.3390/nu14224893)
Supplement: Supplementary file 1 [file nutrients-14-04893-s001.zip]

Archive with 1 entries (1 files):
- nutrients-2012028-supplementary.pdf
